# Supplementary material for: Combination of Plasma Pharmacochemistry, RNA-Seq, and Molecular Docking Strategies to Reveal the Mechanism of the Alkaloid Fraction of Nelumbinis folium for the Treatment of Hyperlipidemia
Source: Molecules. 2025 Sep 12;30(18):3727. doi: 10.3390/molecules30183727 (PMC12472672; doi:10.3390/molecules30183727)
Supplement: Supplementary file 1 [file molecules-30-03727-s001.zip]

Archive with 1 entries (1 files):
- molecules-3827768-supplementary.pdf
